# Supplementary material for: Deposition of Occupational Aerosol Particles in a Three-Dimensional Adult Nasal Cavity Model: An Experimental Study
Source: Bioengineering (Basel). 2026 Jan 23;13(2):132. doi: 10.3390/bioengineering13020132 (PMC12938197; doi:10.3390/bioengineering13020132)
Supplement: Supplementary file 1 [file bioengineering-13-00132-s001.zip]

Archive with 6 entries (6 files):
- S1 Supplementary figure S1.jpg
- S2 Supplementary figure S2.jpg
- S3 Supplementary figure S3.jpg
- S4 Supplementary figure S4.jpg
- supplementary figures_captions .pdf
- supplementary table 1 and table 2 .pdf
